# Supplementary material for: Development of Highly Sensitive Fluorescent Sensors for Separation-Free Detection and Quantitation Systems of Pepsin Enzyme Applying a Structure-Guided Approach
Source: Biosensors (Basel). 2024 Mar 20;14(3):151. doi: 10.3390/bios14030151 (PMC10968241; doi:10.3390/bios14030151)
Supplement: Supplementary file 1 [file biosensors-14-00151-s001.zip]

Archive with 1 entries (1 files):
- biosensors-2928482-supplementary.pdf
